# Supplementary material for: How employees can break out of their learning comfort zone in green innovation scenarios: a nudging experiment based on the pressures of sustainable development in China
Source: Front Psychol. 2025 Jun 23;16:1430125. doi: 10.3389/fpsyg.2025.1430125 (PMC12232429; doi:10.3389/fpsyg.2025.1430125)
Supplement: Supplementary file 1 [file Data_Sheet_1.xls]

## Sheet: data
group	learning time	ownership	position
c	4	0	1
c	7	0	0
c	5	1	0
c	2	0	0
c	7	1	0
c	5	0	1
c	2	0	0
c	3	1	1
c	4	1	1
c	5	1	1
c	2	0	0
c	3	0	1
c	8	1	1
c	4	1	1
c	5	0	0
c	3	1	0
c	7	1	0
c	4	1	1
c	5	0	1
c	2	0	0
c	3	0	1
c	2	1	0
c	3	0	1
c	6	1	1
c	5	0	0
c	4	1	1
c	2	0	0
c	5	1	0
c	5	1	1
c	8	0	1
c	6	1	1
c	4	0	0
c	8	1	0
c	4	0	1
c	6	1	1
c	4	1	0
c	7	0	1
c	4	0	1
c	5	1	0
c	2	1	1
c	6	0	1
c	4	1	1
c	2	1	1
c	7	1	0
c	5	0	0
c	2	0	0
c	3	0	1
c	7	1	0
c	2	1	1
c	2	0	0
c	6	1	1
c	4	1	0
c	2	0	1
c	7	1	0
c	5	1	1
c	2	1	1
c	3	1	1
c	7	1	1
c	2	0	0
c	1	1	0
c	1	0	0
c	2	1	1
c	5	0	0
c	2	1	1
c	2	0	1
c	7	1	1
c	2	0	1
c	6	0	0
c	4	1	0
c	4	0	0
c	7	1	1
c	5	0	0
c	2	1	1
c	6	1	0
c	4	0	1
c	5	0	0
c	2	1	1
c	7	1	0
c	5	1	1
c	2	1	0
c	3	1	1
c	4	0	1
c	4	1	0
c	7	1	1
c	5	1	0
c	2	0	1
c	6	1	0
c	4	0	1
c	5	1	0
c	2	1	1
c	7	0	1
c	5	1	0
c	2	1	1
c	3	1	1
c	6	0	1
c	5	0	0
c	3	0	1
c	7	1	1
c	2	0	0
c	7	1	1
c	5	0	0
c	4	1	1
c	7	1	1
c	3	0	0
c	6	0	1
c	5	1	0
c	3	1	1
c	7	0	0
c	2	1	1
c	7	1	0
c	5	0	0
c	5	1	0
c	3	0	1
c	8	0	0
c	4	0	1
c	5	1	1
c	3	0	0
c	5	1	0
c	6	0	0
c	7	1	0
c	4	0	1
c	5	1	0
c	8	0	0
c	4	1	0
c	5	0	0
c	3	1	0
c	5	0	0
c	6	1	1
c	7	0	0
c	4	1	0
c	5	0	1
c	3	1	1
c	8	0	0
c	4	1	1
c	5	1	0
c	3	0	1
c	5	1	0
c	6	1	1
c	7	1	0
c	4	0	1
c	2	1	0
c	5	1	1
c	3	1	1
c	4	0	0
c	7	1	0
c	5	0	0
c	2	1	0
c	7	1	1
c	6	0	0
c	5	1	0
c	3	1	0
c	7	1	0
c	2	1	1
c	7	0	1
c	4	1	0
c	7	1	0
c	5	1	0
c	7	0	1
c	5	1	0
c	5	0	0
c	4	1	0
c	7	0	1
c	4	1	0
c	5	0	0
c	4	0	1
c	7	1	0
c	5	0	1
c	2	1	0
c	6	0	1
c	1	1	1
c	5	1	1
c	4	0	0
c	6	0	0
c	3	1	0
c	5	1	1
c	8	0	0
c	4	1	1
c	4	1	0
c	2	1	1
c	3	0	0
c	4	0	1
c	4	0	0
c	5	1	1
c	7	0	0
c	4	0	1
c	2	1	1
c	5	0	0
c	3	1	0
c	7	0	0
c	4	1	1
c	7	1	1
c	5	0	0
c	2	1	1
c	7	1	1
c	5	1	1
c	2	0	0
c	2	0	0
c	2	0	0
c	5	1	1
c	2	0	0
c	2	1	1
c	7	0	0
c	5	0	1
c	2	0	0
c	3	1	1
c	2	0	0
c	3	0	0
c	4	1	1
c	5	1	0
c	2	0	1
c	3	1	0
c	8	1	1
c	4	1	1
c	4	0	1
c	5	0	0
c	4	0	0
c	7	0	0
c	5	0	1
c	5	0	0
c	2	1	1
c	6	0	0
c	4	0	1
c	7	1	0
c	7	1	1
c	5	0	0
c	2	1	1
c	7	0	0
c	5	1	1
c	2	0	1
c	3	1	0
c	6	0	0
c	5	1	0
c	6	0	1
c	4	1	1
c	2	0	0
c	5	1	1
c	3	0	0
c	4	1	1
c	7	0	0
c	5	1	1
c	2	1	0
c	7	0	1
c	6	0	0
c	5	0	1
c	3	1	0
c	7	1	1
c	2	1	1
c	7	1	0
c	5	1	1
c	7	1	1
c	5	1	1
c	2	0	0
c	3	1	1
c	4	0	1
c	5	1	1
c	2	1	0
c	1	0	1
c	1	0	1
c	4	1	0
c	5	1	1
c	8	1	0
c	6	0	0
c	4	1	1
c	8	0	1
c	4	0	1
c	2	1	0
c	3	1	1
c	4	0	0
c	4	1	1
c	3	1	0
c	4	1	1
c	6	1	0
c	3	0	1
c	5	1	1
c	5	0	0
c	4	0	1
c	3	1	0
c	5	1	1
c	4	1	0
c	5	1	1
c	2	0	1
c	1	0	0
c	1	0	0
c	4	1	0
c	3	0	1
c	5	1	1
c	6	0	1
c	7	1	0
c	4	0	0
c	2	1	0
c	8	0	0
c	4	0	1
c	9	1	1
c	10	0	0
c	8	1	1
c	4	0	1
c	2	0	1
c	7	1	0
c	2	1	0
c	5	1	0
c	3	1	1
c	4	0	0
c	7	1	1
c	5	0	0
c	2	1	1
c	7	1	0
c	5	0	1
c	2	0	0
c	1	0	1
c	4	1	0
c	5	0	1
c	8	1	0
c	6	1	0
c	4	1	1
c	8	0	1
c	4	0	1
c	2	0	0
c	3	0	0
c	4	1	1
c	4	0	0
c	3	0	1
c	4	0	0
c	6	1	0
c	3	0	1
c	5	0	1
c	3	1	1
c	4	1	1
c	5	0	0
c	2	1	0
c	2	1	1
c	5	1	0
c	2	0	0
c	2	0	1
c	6	0	1
c	4	1	1
c	6	0	1
c	5	1	0
c	6	1	0
c	5	0	0
c	10	1	1
c	8	1	0
c	4	0	1
c	2	1	0
c	7	0	1
c	5	0	0
c	2	1	1
c	2	1	0
c	6	1	1
c	4	0	0
c	1	1	1
c	5	0	1
c	4	1	0
c	5	1	1
c	3	1	1
c	5	0	1
c	8	1	0
c	4	1	1
c	5	1	1
c	4	1	1
c	7	0	0
c	5	0	1
c	2	1	1
c	7	0	0
c	5	1	1
c	7	0	0
c	5	0	0
c	1	1	1
c	1	0	1
c	2	1	0
c	5	0	1
c	2	1	0
c	2	0	1
c	7	1	0
c	2	1	0
c	6	0	1
c	4	1	1
c	4	0	1
c	7	1	0
c	5	0	1
c	2	1	0
c	6	1	0
c	4	1	1
c	5	1	1
c	2	0	0
c	7	1	1
c	5	1	1
c	2	1	1
c	3	1	0
c	6	0	0
c	5	0	0
c	3	0	1
c	7	1	0
c	2	0	0
c	7	0	1
c	5	1	1
c	4	0	1
c	7	1	1
c	3	1	0
c	4	1	1
c	6	1	0
c	3	0	1
c	5	1	1
c	3	1	0
c	4	1	0
c	2	0	0
c	5	1	1
c	3	0	0
c	4	1	0
c	7	0	0
c	5	1	0
c	2	0	1
c	3	1	0
c	8	0	1
c	4	1	0
c	5	0	0
c	3	0	1
c	7	1	1
c	4	1	1
c	5	1	0
c	2	0	1
c	3	0	0
c	2	1	1
c	3	1	1
c	2	0	0
c	6	1	0
c	4	1	0
c	2	0	1
c	7	1	0
c	5	1	0
c	5	0	1
c	7	1	1
c	5	0	0
c	5	1	1
c	3	0	1
c	4	1	1
c	7	1	0
c	5	0	0
c	2	1	0
c	7	1	1
c	5	1	0
c	2	1	1
c	3	1	0
c	6	0	0
c	5	0	0
c	6	0	1
c	4	0	0
c	2	1	1
c	5	0	0
c	3	1	1
c	4	1	0
c	2	1	1
c	1	0	1
c	4	1	0
c	7	1	1
c	5	1	1
c	2	1	1
c	7	0	1
c	5	1	0
c	2	1	1
c	3	1	1
c	6	0	1
c	4	1	0
c	6	1	1
norm	7	1	0
norm	7	1	1
norm	4	1	0
norm	2	0	1
norm	5	0	0
norm	3	1	0
norm	6	1	0
norm	5	1	1
norm	4	1	0
norm	5	0	0
norm	4	0	1
norm	7	0	1
norm	5	1	0
norm	2	0	1
norm	6	1	0
norm	1	0	1
norm	2	1	0
norm	7	0	0
norm	4	1	0
norm	7	0	1
norm	5	1	0
norm	7	0	1
norm	5	1	0
norm	2	1	0
norm	3	0	0
norm	4	1	1
norm	9	0	0
norm	4	1	1
norm	7	0	0
norm	5	1	0
norm	1	0	1
norm	5	1	1
norm	4	1	1
norm	5	0	0
norm	1	1	1
norm	5	1	0
norm	4	1	1
norm	3	0	1
norm	5	1	0
norm	6	1	0
norm	7	0	1
norm	4	1	1
norm	2	0	1
norm	5	1	0
norm	3	1	1
norm	4	0	0
norm	6	1	0
norm	2	0	1
norm	3	0	1
norm	4	1	0
norm	7	1	1
norm	4	1	0
norm	5	0	1
norm	4	0	0
norm	7	0	0
norm	5	1	1
norm	5	1	0
norm	1	1	0
norm	4	0	0
norm	3	0	1
norm	5	0	0
norm	8	1	1
norm	4	0	0
norm	9	0	0
norm	10	0	0
norm	8	0	1
norm	3	0	0
norm	4	1	1
norm	5	0	0
norm	2	1	1
norm	3	1	0
norm	8	1	1
norm	4	0	0
norm	5	1	1
norm	3	1	0
norm	7	1	1
norm	4	0	1
norm	5	0	0
norm	5	0	1
norm	4	1	1
norm	7	1	1
norm	5	0	0
norm	5	1	1
norm	4	0	1
norm	3	1	1
norm	4	1	0
norm	7	0	1
norm	4	1	0
norm	5	0	1
norm	4	1	0
norm	7	0	0
norm	5	1	1
norm	5	0	1
norm	4	0	1
norm	7	0	0
norm	5	0	0
norm	2	1	1
norm	6	0	0
norm	7	1	1
norm	5	1	0
norm	9	0	1
norm	7	0	0
norm	4	0	1
norm	2	1	0
norm	3	1	1
norm	4	1	1
norm	7	0	0
norm	5	0	0
norm	2	0	0
norm	7	1	1
norm	5	1	1
norm	4	1	0
norm	5	0	1
norm	4	1	1
norm	7	1	1
norm	6	1	0
norm	4	0	1
norm	6	0	0
norm	4	0	1
norm	4	1	0
norm	5	1	0
norm	3	1	1
norm	5	1	1
norm	8	1	0
norm	4	0	0
norm	5	1	0
norm	4	0	1
norm	7	1	1
norm	5	1	1
norm	2	0	0
norm	5	0	0
norm	2	0	0
norm	1	1	1
norm	4	0	0
norm	3	0	0
norm	5	0	0
norm	8	0	0
norm	4	1	0
norm	9	0	1
norm	10	1	0
norm	8	0	1
norm	3	0	1
norm	4	1	1
norm	5	1	0
norm	2	1	1
norm	3	0	1
norm	5	1	1
norm	2	0	0
norm	7	1	0
norm	5	1	0
norm	2	0	1
norm	3	1	1
norm	6	1	0
norm	5	1	1
norm	6	0	0
norm	4	0	1
norm	2	0	1
norm	5	1	0
norm	3	0	0
norm	8	1	0
norm	4	0	0
norm	5	1	1
norm	3	1	1
norm	5	1	1
norm	6	1	0
norm	7	0	0
norm	4	0	0
norm	2	0	1
norm	5	0	1
norm	9	1	1
norm	4	1	0
norm	7	1	1
norm	5	0	1
norm	2	1	1
norm	7	0	0
norm	6	1	0
norm	5	1	0
norm	3	0	1
norm	7	1	1
norm	2	1	0
norm	7	1	1
norm	4	0	0
norm	7	0	1
norm	5	1	1
norm	7	0	0
norm	5	1	1
norm	3	0	0
norm	4	0	0
norm	5	1	1
norm	2	1	0
norm	3	1	1
norm	8	1	0
norm	4	0	0
norm	4	0	1
norm	5	0	1
norm	4	1	0
norm	7	0	1
norm	5	1	1
norm	2	0	0
norm	6	0	1
norm	1	0	1
norm	5	0	0
norm	3	0	1
norm	6	1	0
norm	5	0	1
norm	3	1	0
norm	7	1	1
norm	8	1	0
norm	7	0	0
norm	5	0	0
norm	4	0	1
norm	7	0	1
norm	5	1	1
norm	2	1	0
norm	6	1	1
norm	4	0	0
norm	4	1	1
norm	5	0	0
norm	5	1	0
norm	2	1	0
norm	7	0	1
norm	4	1	1
norm	3	1	0
norm	9	1	1
norm	10	0	0
norm	7	0	1
norm	4	1	1
norm	2	0	0
norm	5	1	1
norm	3	0	0
norm	4	0	0
norm	3	1	1
norm	6	1	1
norm	5	1	0
norm	6	1	1
norm	5	0	1
norm	4	1	1
norm	4	0	0
norm	9	1	0
norm	5	1	0
norm	3	0	1
norm	4	1	0
norm	7	1	1
norm	5	1	0
norm	2	0	1
norm	7	1	0
norm	6	0	1
norm	5	1	1
norm	3	1	1
norm	7	0	0
norm	2	0	0
norm	7	0	0
norm	4	1	1
norm	7	1	0
norm	5	1	0
norm	5	1	1
norm	5	0	0
norm	6	0	1
norm	4	0	1
norm	1	1	1
norm	4	0	1
norm	7	0	0
norm	5	1	0
norm	8	0	0
norm	7	1	0
norm	5	0	1
norm	2	1	1
norm	5	1	1
norm	1	0	0
norm	4	1	1
norm	7	1	0
norm	5	1	1
norm	2	0	1
norm	7	0	0
norm	5	0	1
norm	2	1	1
norm	5	0	1
norm	4	1	0
norm	4	0	0
norm	6	1	1
norm	3	0	0
norm	5	1	1
norm	3	1	0
norm	4	0	0
norm	5	1	1
norm	2	0	1
norm	9	1	1
norm	6	0	1
norm	4	1	0
norm	6	0	0
norm	4	1	0
norm	1	1	1
norm	5	0	0
norm	4	1	1
norm	5	1	0
norm	3	1	0
norm	5	0	0
norm	6	0	0
norm	5	0	0
norm	4	1	1
norm	9	0	0
norm	5	1	1
norm	2	0	0
norm	3	1	1
norm	4	0	0
norm	5	1	1
norm	2	1	0
norm	1	1	0
norm	8	0	1
norm	4	0	0
norm	3	0	1
norm	5	1	0
norm	6	0	1
norm	7	1	1
norm	4	0	0
norm	2	1	0
norm	8	1	1
norm	4	0	1
norm	9	0	0
norm	10	1	1
norm	8	1	1
norm	4	1	1
norm	2	1	0
norm	7	0	0
norm	2	1	1
norm	5	0	0
norm	3	0	1
norm	4	0	1
norm	7	1	0
norm	5	0	1
norm	3	0	0
norm	4	1	1
norm	3	0	0
norm	7	1	1
norm	9	0	0
norm	7	1	0
norm	4	1	0
norm	7	1	1
norm	5	0	0
norm	7	0	1
norm	5	0	1
norm	2	1	0
norm	3	0	0
norm	4	1	0
norm	5	0	0
norm	9	1	1
norm	1	0	0
norm	4	1	1
norm	3	0	0
norm	6	1	1
norm	5	0	1
norm	3	1	0
norm	7	0	1
norm	2	1	1
norm	5	1	0
norm	3	0	1
norm	4	1	0
norm	7	0	1
norm	5	1	0
norm	2	0	1
norm	7	1	0
norm	5	0	1
norm	9	1	1
norm	3	0	0
norm	4	1	1
norm	5	0	1
norm	4	1	0
norm	7	0	1
norm	4	1	0
norm	5	1	1
norm	4	1	0
norm	7	0	1
norm	5	0	0
norm	5	0	1
norm	4	1	0
norm	7	0	1
norm	5	1	0
norm	8	0	1
norm	5	1	0
norm	2	0	0
norm	7	1	0
norm	4	0	1
norm	3	1	0
norm	6	0	1
norm	5	0	1
norm	3	1	1
norm	7	1	0
norm	9	1	1
norm	5	0	1
norm	3	1	1
norm	4	0	0
norm	7	1	1
norm	5	0	0
norm	2	1	0
norm	7	0	1
norm	5	1	1
norm	9	1	1
norm	6	0	0
norm	3	0	1
norm	5	0	0
norm	3	1	1
norm	4	1	1
norm	5	0	0
norm	2	1	0
norm	2	1	0
norm	6	1	1
norm	4	0	0
norm	6	1	1
norm	4	0	1
norm	8	1	0
norm	5	0	0
norm	4	1	0
norm	5	0	0
norm	3	1	1
norm	5	0	0
norm	6	1	1
norm	5	0	0
norm	4	1	0
norm	9	0	1
norm	5	1	1
norm	2	1	1
norm	3	0	0
norm	4	1	1
norm	5	0	1
norm	2	1	0
norm	4	0	1
norm	1	1	0
norm	4	1	1
norm	3	0	0
norm	5	1	1
norm	6	1	0
norm	7	1	0
norm	4	0	1
norm	2	1	0
norm	8	1	1
norm	4	1	0
norm	9	0	1
norm	5	1	1
norm	8	0	0
norm	4	1	0
norm	2	0	0
norm	7	1	0
norm	2	1	0
norm	5	1	1
norm	3	1	0
norm	4	1	1
norm	2	0	0
norm	5	1	0
norm	5	0	0
norm	4	1	0
norm	5	0	1
norm	6	1	0
norm	5	0	0
norm	3	1	0
norm	7	0	1
norm	2	1	0
norm	7	0	1
norm	4	1	0
status	5	0	1
status	2	1	0
status	5	0	1
status	2	1	0
status	1	1	1
status	4	0	0
status	3	1	1
status	5	1	0
status	8	1	0
status	4	0	1
status	9	1	0
status	10	1	1
status	8	1	0
status	3	0	1
status	4	1	1
status	5	0	0
status	2	1	0
status	3	0	1
status	8	0	1
status	4	1	0
status	2	1	1
status	3	1	1
status	6	0	1
status	5	0	0
status	3	1	0
status	7	1	0
status	2	1	1
status	7	1	0
status	5	0	0
status	4	0	1
status	7	1	0
status	4	0	1
status	2	1	0
status	5	0	1
status	3	1	1
status	4	0	0
status	7	1	1
status	5	0	1
status	5	1	1
status	4	0	0
status	7	1	0
status	5	1	0
status	2	0	1
status	6	1	0
status	4	1	1
status	7	0	0
status	4	1	0
status	5	1	0
status	2	1	1
status	5	1	0
status	2	0	0
status	1	0	1
status	4	0	1
status	3	1	0
status	5	0	1
status	8	1	1
status	4	0	1
status	9	1	0
status	10	0	0
status	8	1	0
status	3	0	0
status	4	1	0
status	5	1	0
status	2	1	1
status	3	1	0
status	8	0	0
status	7	0	1
status	4	0	1
status	2	1	0
status	5	0	1
status	3	1	0
status	6	0	1
status	5	0	0
status	4	1	1
status	5	0	0
status	4	1	1
status	5	1	0
status	8	0	1
status	4	0	1
status	5	0	0
status	2	1	0
status	6	0	0
status	4	1	1
status	7	1	1
status	5	0	1
status	4	0	0
status	5	0	0
status	8	0	0
status	4	0	1
status	5	1	1
status	2	0	0
status	6	1	0
status	4	1	0
status	7	0	1
status	4	0	0
status	5	0	1
status	2	1	0
status	6	0	1
status	4	1	0
status	6	0	0
status	5	1	0
status	6	0	1
status	5	0	1
status	4	1	0
status	2	1	1
status	6	1	1
status	4	0	1
status	6	0	0
status	5	0	0
status	5	1	1
status	5	1	0
status	8	1	0
status	7	0	1
status	5	0	1
status	2	0	1
status	2	1	1
status	6	0	0
status	9	0	0
status	10	0	0
status	8	0	1
status	4	0	0
status	2	1	1
status	7	0	0
status	5	1	1
status	2	1	0
status	9	1	1
status	6	0	0
status	4	1	1
status	1	1	0
status	5	1	1
status	4	0	1
status	5	0	0
status	3	0	1
status	5	0	0
status	8	1	0
status	4	1	0
status	5	1	0
status	4	1	1
status	3	0	0
status	5	0	1
status	4	0	0
status	5	1	0
status	4	0	1
status	7	1	1
status	5	0	1
status	2	1	0
status	6	0	1
status	1	1	0
status	2	0	1
status	7	1	1
status	5	0	0
status	4	1	1
status	7	0	1
status	5	0	1
status	2	0	0
status	6	1	0
status	1	0	0
status	2	1	1
status	7	1	0
status	4	0	1
status	7	0	0
status	5	1	1
status	7	1	1
status	5	0	0
status	9	1	0
status	3	1	0
status	4	1	1
status	2	0	0
status	3	0	1
status	6	0	1
status	5	1	1
status	3	0	1
status	7	0	0
status	2	1	0
status	7	0	0
status	5	1	0
status	4	0	1
status	7	1	1
status	4	1	1
status	2	0	0
status	5	1	1
status	3	1	0
status	4	1	1
status	7	0	1
status	5	0	0
status	5	0	1
status	3	1	1
status	5	0	1
status	9	1	0
status	3	0	0
status	4	1	1
status	7	0	1
status	4	0	0
status	5	0	1
status	4	1	1
status	7	0	0
status	5	1	0
status	5	1	0
status	4	1	0
status	7	1	1
status	5	0	0
status	2	0	1
status	6	0	0
status	7	1	0
status	5	0	1
status	2	1	1
status	7	0	1
status	4	1	0
status	2	0	1
status	3	1	0
status	4	0	1
status	7	1	1
status	5	0	0
status	2	1	1
status	7	0	1
status	5	1	0
status	4	0	1
status	5	0	1
status	2	1	1
status	5	1	0
status	3	1	1
status	4	0	1
status	7	1	1
status	5	0	0
status	2	1	0
status	7	1	0
status	6	0	1
status	5	0	1
status	3	1	0
status	7	1	0
status	9	1	0
status	7	0	0
status	4	1	0
status	7	0	1
status	5	0	0
status	7	1	1
status	5	1	1
status	2	1	1
status	3	1	1
status	6	0	0
status	5	1	0
status	4	1	0
status	5	1	1
status	4	0	0
status	4	0	1
status	2	0	1
status	5	1	1
status	6	0	1
status	5	0	0
status	4	1	0
status	9	1	0
status	10	0	1
status	7	1	0
status	4	1	1
status	2	1	0
status	6	0	1
status	5	0	0
status	3	0	1
status	7	1	1
status	8	0	0
status	7	0	0
status	5	1	0
status	2	0	1
status	6	0	1
status	4	1	0
status	7	1	1
status	4	1	1
status	5	0	1
status	2	0	0
status	5	1	0
status	2	1	0
status	9	0	1
status	4	1	0
status	3	1	1
status	5	1	0
status	8	0	1
status	4	0	0
status	9	0	1
status	10	1	0
status	8	1	0
status	9	1	1
status	4	0	0
status	5	1	1
status	2	0	0
status	2	0	1
status	7	1	1
status	5	1	1
status	2	1	0
status	3	0	0
status	8	0	0
status	3	0	1
status	4	1	0
status	5	1	1
status	2	1	0
status	3	0	1
status	8	0	0
status	4	0	1
status	4	1	0
status	5	0	1
status	7	0	0
status	5	0	1
status	2	0	1
status	6	0	0
status	4	1	0
status	9	0	0
status	5	1	1
status	3	1	1
status	4	1	0
status	8	0	1
status	4	1	1
status	5	1	1
status	2	1	0
status	5	0	0
status	2	0	0
status	1	0	1
status	4	1	0
status	1	1	1
status	9	0	0
status	5	1	1
status	4	0	0
status	6	1	1
status	3	1	1
status	4	0	1
status	5	1	0
status	2	0	0
status	1	1	0
status	1	0	1
status	5	1	0
status	2	0	1
status	6	1	0
status	4	0	1
status	2	1	0
status	9	0	1
status	2	1	0
status	8	0	1
status	5	1	0
status	2	1	1
status	2	0	1
status	7	1	0
status	5	0	0
status	2	1	0
status	3	0	1
status	8	1	1
status	3	0	0
status	4	1	1
status	5	1	1
status	2	0	1
status	3	1	0
status	8	1	0
status	4	1	0
status	5	0	1
status	5	0	0
status	1	0	0
status	4	1	1
status	3	0	0
status	5	1	1
status	5	0	0
status	3	1	1
status	4	0	0
status	7	1	1
status	5	1	0
status	9	1	0
status	5	0	0
status	8	0	1
status	4	1	0
status	5	1	1
status	4	0	0
status	7	0	0
status	5	1	0
status	2	0	1
status	5	1	0
status	2	0	1
status	9	0	0
status	4	1	1
status	3	0	0
status	5	0	1
status	8	0	0
status	4	0	1
status	9	0	0
status	8	1	1
status	8	0	0
status	9	1	1
status	4	1	1
status	5	0	0
status	2	0	0
status	3	0	0
status	5	1	1
status	2	0	1
status	7	1	1
status	5	1	0
status	2	0	1
status	3	0	0
status	6	0	1
status	5	0	0
status	6	0	1
status	9	1	0
status	3	0	1
status	4	1	1
status	9	0	1
status	5	1	0
status	9	1	1
status	3	0	0
status	4	0	1
status	5	0	0
status	2	1	1
status	1	1	0
status	8	1	1
status	9	0	1
status	3	1	0
status	5	0	0
status	6	1	1
status	7	0	0
status	4	1	1
status	2	0	1
status	8	0	0
status	4	0	0
status	9	1	0
status	10	0	0
status	8	0	1
status	4	1	0
status	9	1	1
status	7	0	1
status	2	1	0
status	5	1	0
status	3	0	1
status	9	0	0
status	8	1	1
status	6	1	1
status	4	1	0
status	6	0	0
status	5	1	0
status	6	0	1
status	5	1	0
status	4	1	1
status	2	0	0
status	6	0	0
status	9	1	0
status	6	1	1
status	5	1	0
status	5	0	1
status	5	1	0
status	4	0	1
status	3	0	0
status	6	1	1
status	7	1	0
status	5	0	0
status	9	1	1
status	7	1	0
status	4	0	1
status	8	1	0
status	3	0	1
status	4	1	0
status	7	1	0
status	5	0	0
status	3	1	1
status	4	1	1
status	7	1	0
status	9	0	1
status	4	1	0
status	7	0	1
status	5	1	0
status	2	1	0
status	7	0	0
status	5	0	1
status	2	0	0
status	3	1	0
status	6	0	1
status	5	1	0
status	6	0	1
status	4	1	0
status	9	0	1
xnost	3	0	1
xnost	5	0	1
xnost	3	0	0
xnost	6	1	0
xnost	5	0	0
xnost	4	1	1
xnost	5	1	0
xnost	4	1	0
xnost	7	0	1
xnost	5	1	0
xnost	3	1	1
xnost	6	1	0
xnost	4	0	1
xnost	5	0	1
xnost	7	0	1
xnost	4	1	0
xnost	7	1	0
xnost	5	0	0
xnost	7	0	1
xnost	5	0	0
xnost	7	0	1
xnost	5	0	0
xnost	5	1	1
xnost	6	0	0
xnost	4	1	1
xnost	6	1	0
xnost	4	0	1
xnost	2	0	0
xnost	4	0	1
xnost	7	1	1
xnost	5	0	0
xnost	6	0	0
xnost	4	1	0
xnost	6	0	1
xnost	6	0	1
xnost	5	1	0
xnost	3	1	1
xnost	4	1	1
xnost	7	0	1
xnost	5	0	0
xnost	3	1	0
xnost	4	1	0
xnost	7	0	1
xnost	5	1	0
xnost	5	1	1
xnost	7	1	0
xnost	5	0	1
xnost	7	0	0
xnost	5	0	1
xnost	3	1	0
xnost	6	1	0
xnost	9	1	1
xnost	4	0	0
xnost	5	1	1
xnost	8	0	0
xnost	7	0	1
xnost	5	1	1
xnost	6	1	1
xnost	6	1	0
xnost	3	0	0
xnost	7	0	0
xnost	7	0	1
xnost	4	1	0
xnost	7	1	1
xnost	5	1	0
xnost	7	0	1
xnost	8	0	0
xnost	6	0	1
xnost	5	1	0
xnost	6	0	1
xnost	4	0	0
xnost	6	0	1
xnost	5	0	1
xnost	7	0	0
xnost	4	1	0
xnost	7	0	0
xnost	5	1	1
xnost	6	1	1
xnost	7	1	0
xnost	6	0	1
xnost	7	1	1
xnost	5	1	1
xnost	5	1	0
xnost	7	0	0
xnost	4	0	0
xnost	7	0	1
xnost	5	1	0
xnost	8	1	1
xnost	7	0	0
xnost	6	1	1
xnost	7	0	0
xnost	5	1	1
xnost	7	1	1
xnost	7	0	1
xnost	5	1	0
xnost	9	0	0
xnost	8	1	0
xnost	4	0	1
xnost	7	1	0
xnost	2	0	1
xnost	6	1	0
xnost	7	0	1
xnost	5	1	0
xnost	8	0	1
xnost	7	1	0
xnost	9	0	1
xnost	2	1	0
xnost	5	1	1
xnost	5	0	1
xnost	8	1	0
xnost	7	0	0
xnost	7	1	0
xnost	5	0	1
xnost	7	1	1
xnost	7	0	0
xnost	6	1	1
xnost	5	1	1
xnost	9	0	1
xnost	5	1	0
xnost	3	1	0
xnost	4	1	0
xnost	7	0	1
xnost	5	0	0
xnost	9	0	0
xnost	7	1	1
xnost	6	0	0
xnost	5	1	1
xnost	3	0	0
xnost	7	1	1
xnost	2	0	0
xnost	7	1	1
xnost	4	1	0
xnost	7	1	0
xnost	5	0	1
xnost	7	0	1
xnost	8	1	0
xnost	4	1	1
xnost	6	1	0
xnost	7	0	1
xnost	7	1	1
xnost	9	0	0
xnost	7	1	0
xnost	5	0	0
xnost	4	1	1
xnost	7	0	0
xnost	5	1	1
xnost	8	1	1
xnost	6	0	0
xnost	4	1	0
xnost	4	0	0
xnost	7	1	1
xnost	5	0	0
xnost	4	1	1
xnost	7	1	0
xnost	5	0	1
xnost	9	0	0
xnost	6	0	1
xnost	4	1	0
xnost	4	0	1
xnost	5	0	0
xnost	8	0	0
xnost	6	1	0
xnost	4	0	1
xnost	7	1	0
xnost	7	0	1
xnost	5	0	1
xnost	5	1	1
xnost	7	1	0
xnost	5	1	1
xnost	9	0	1
xnost	6	1	1
xnost	4	0	0
xnost	6	1	0
xnost	4	1	0
xnost	8	0	1
xnost	4	0	1
xnost	7	1	0
xnost	5	1	0
xnost	8	1	0
xnost	4	0	0
xnost	6	1	0
xnost	3	0	1
xnost	5	0	0
xnost	3	1	1
xnost	4	1	1
xnost	9	1	1
xnost	2	1	1
xnost	3	0	0
xnost	4	1	0
xnost	2	1	0
xnost	5	1	1
xnost	3	0	0
xnost	6	1	0
xnost	5	0	1
xnost	4	1	1
xnost	5	1	1
xnost	4	0	0
xnost	3	1	1
xnost	4	1	0
xnost	5	1	1
xnost	8	0	1
xnost	1	1	0
xnost	9	1	0
xnost	2	0	1
xnost	5	1	1
xnost	9	0	1
xnost	7	1	0
xnost	7	1	1
xnost	5	0	0
xnost	6	1	0
xnost	5	0	1
xnost	4	0	1
xnost	2	1	0
xnost	5	1	1
xnost	6	1	1
xnost	9	1	1
xnost	10	1	0
xnost	7	1	0
xnost	4	0	1
xnost	6	0	1
xnost	3	0	1
xnost	5	1	1
xnost	3	0	0
xnost	4	0	1
xnost	5	1	0
xnost	10	0	1
xnost	2	0	1
xnost	6	1	0
xnost	4	1	0
xnost	6	1	0
xnost	4	0	1
xnost	10	0	0
xnost	5	1	0
xnost	4	1	0
xnost	5	1	0
xnost	3	1	1
xnost	5	0	0
xnost	6	0	1
xnost	5	0	0
xnost	4	1	0
xnost	9	0	1
xnost	10	1	1
xnost	7	0	0
xnost	5	0	0
xnost	3	0	0
xnost	4	1	1
xnost	7	0	0
xnost	4	1	1
xnost	5	0	1
xnost	9	1	1
xnost	8	0	0
xnost	4	1	1
xnost	5	0	0
xnost	3	1	0
xnost	5	0	1
xnost	6	1	0
xnost	4	1	1
xnost	4	0	1
xnost	7	1	0
xnost	5	0	1
xnost	9	0	0
xnost	4	1	0
xnost	7	1	1
xnost	5	1	1
xnost	2	0	1
xnost	7	0	0
xnost	5	1	0
xnost	8	1	1
xnost	5	0	1
xnost	3	1	0
xnost	6	1	1
xnost	5	0	1
xnost	4	1	0
xnost	5	1	1
xnost	4	0	0
xnost	7	1	0
xnost	5	0	1
xnost	2	1	0
xnost	6	0	1
xnost	9	1	1
xnost	2	0	1
xnost	7	0	0
xnost	4	0	1
xnost	5	1	1
xnost	7	1	1
xnost	4	1	0
xnost	2	0	0
xnost	5	1	0
xnost	3	1	1
xnost	7	1	1
xnost	2	0	0
xnost	7	0	1
xnost	4	0	0
xnost	7	1	1
xnost	5	1	1
xnost	7	0	0
xnost	5	1	1
xnost	2	0	0
xnost	3	1	1
xnost	4	1	0
xnost	8	0	1
xnost	4	1	0
xnost	4	0	0
xnost	9	0	0
xnost	4	1	1
xnost	6	1	0
xnost	3	1	1
xnost	5	0	1
xnost	5	0	0
xnost	4	1	0
xnost	3	1	0
xnost	5	0	0
xnost	6	1	1
xnost	7	1	0
xnost	4	0	1
xnost	8	1	0
xnost	5	1	0
xnost	3	0	1
xnost	6	0	1
xnost	5	1	1
xnost	4	1	0
xnost	9	1	1
xnost	10	0	0
xnost	7	1	1
xnost	4	1	1
xnost	2	1	0
xnost	5	0	0
xnost	2	0	0
xnost	3	0	1
xnost	4	1	0
xnost	7	1	1
xnost	4	0	1
xnost	2	1	0
xnost	3	0	0
xnost	4	1	0
xnost	4	1	0
xnost	5	0	1
xnost	7	1	0
xnost	4	0	1
xnost	9	0	1
xnost	5	1	0
xnost	3	1	1
xnost	7	1	1
xnost	9	0	1
xnost	7	0	0
xnost	4	1	0
xnost	7	1	0
xnost	5	0	1
xnost	7	1	0
xnost	5	1	1
xnost	4	0	0
xnost	3	1	1
xnost	5	0	1
xnost	4	1	1
xnost	5	0	0
xnost	4	1	1
xnost	7	0	1
xnost	5	0	1
xnost	8	1	1
xnost	6	0	1
xnost	4	1	0
xnost	7	0	0
xnost	5	1	0
xnost	7	0	1
xnost	5	1	0
xnost	2	0	1
xnost	3	1	1
xnost	6	0	0
xnost	5	0	0
xnost	5	0	0
xnost	3	0	1
xnost	6	0	0
xnost	5	1	1
xnost	4	0	0
xnost	5	1	1
xnost	4	1	0
xnost	7	1	1
xnost	5	0	0
xnost	2	0	0
xnost	6	1	1
xnost	9	0	0
xnost	2	1	1
xnost	7	1	0
xnost	4	1	0
xnost	7	0	1
xnost	5	0	1
xnost	8	0	1
xnost	6	1	1
xnost	4	0	0
xnost	8	0	1
xnost	4	1	0
xnost	2	0	1
xnost	3	0	0
xnost	4	1	0
xnost	4	1	0
xnost	3	1	0
xnost	7	0	1
xnost	8	0	0
xnost	6	1	0
xnost	7	1	0
xnost	5	1	1
xnost	2	1	0
xnost	7	0	0
xnost	5	0	0
xnost	2	0	0
xnost	3	1	1
xnost	6	0	0
xnost	5	1	0
xnost	3	1	0
xnost	7	1	1
xnost	9	1	0
xnost	7	0	0
xnost	5	0	0
xnost	4	0	1
xnost	7	1	0
xnost	4	0	1
xnost	2	1	1
xnost	5	0	0
xnost	3	1	0
xnost	4	0	0
xnost	7	1	0
xnost	5	0	1
xnost	5	1	0
xnost	4	0	0
xnost	7	1	0
xnost	5	1	0
xnost	3	0	0
xnost	4	1	1
xnost	7	0	0
xnost	8	1	0
xnost	6	0	0
xnost	7	1	0
xnost	5	0	1
xnost	2	1	0
xnost	7	1	1
xnost	4	0	0
xnost	2	1	1
xnost	5	0	0
xnost	5	1	1
xstno	6	1	0
xstno	9	0	1
xstno	5	1	1
xstno	8	0	1
xstno	6	1	1
xstno	3	0	0
xstno	8	1	0
xstno	6	0	0
xstno	8	1	1
xstno	4	1	0
xstno	7	0	1
xstno	6	1	0
xstno	7	1	0
xstno	5	1	1
xstno	8	0	0
xstno	6	1	1
xstno	4	1	1
xstno	5	1	0
xstno	8	0	0
xstno	6	1	0
xstno	6	0	1
xstno	3	1	0
xstno	7	0	1
xstno	9	0	1
xstno	6	1	0
xstno	5	1	0
xstno	7	1	0
xstno	4	0	0
xstno	6	1	0
xstno	9	0	1
xstno	5	0	0
xstno	2	1	1
xstno	4	1	1
xstno	5	0	0
xstno	5	1	0
xstno	6	1	0
xstno	8	1	1
xstno	5	0	0
xstno	2	0	1
xstno	6	0	1
xstno	5	1	0
xstno	4	0	0
xstno	6	0	1
xstno	3	1	0
xstno	6	0	1
xstno	4	1	0
xstno	7	1	1
xstno	6	0	0
xstno	4	1	1
xstno	5	1	0
xstno	8	1	0
xstno	6	0	1
xstno	3	1	0
xstno	8	1	1
xstno	6	1	0
xstno	1	0	1
xstno	4	1	1
xstno	7	0	0
xstno	6	1	0
xstno	7	0	1
xstno	5	0	1
xstno	3	1	0
xstno	6	1	1
xstno	4	1	1
xstno	5	0	1
xstno	8	0	0
xstno	3	1	0
xstno	7	1	0
xstno	5	1	1
xstno	8	1	0
xstno	5	0	0
xstno	6	0	1
xstno	3	1	0
xstno	7	0	1
xstno	5	1	0
xstno	7	0	1
xstno	6	1	1
xstno	7	0	0
xstno	6	1	1
xstno	5	0	1
xstno	6	1	1
xstno	7	0	0
xstno	8	1	0
xstno	5	1	0
xstno	5	0	1
xstno	7	1	0
xstno	6	1	1
xstno	7	1	0
xstno	6	0	1
xstno	5	1	0
xstno	6	0	1
xstno	7	1	1
xstno	8	1	0
xstno	5	0	1
xstno	3	0	0
xstno	6	0	1
xstno	4	1	0
xstno	5	0	1
xstno	7	1	0
xstno	3	0	1
xstno	4	1	1
xstno	5	0	0
xstno	8	1	1
xstno	5	0	1
xstno	6	1	1
xstno	5	0	0
xstno	8	1	0
xstno	6	1	0
xstno	6	0	0
xstno	5	1	0
xstno	8	1	0
xstno	3	0	1
xstno	8	0	0
xstno	6	0	1
xstno	3	1	0
xstno	4	0	1
xstno	1	1	0
xstno	3	1	1
xstno	3	0	0
xstno	6	0	1
xstno	3	0	0
xstno	3	0	0
xstno	8	0	1
xstno	6	0	1
xstno	3	1	0
xstno	3	0	1
xstno	4	1	1
xstno	5	1	1
xstno	8	1	0
xstno	5	0	1
xstno	6	1	1
xstno	5	1	1
xstno	8	1	0
xstno	6	1	1
xstno	6	0	0
xstno	5	1	1
xstno	5	1	0
xstno	8	1	0
xstno	6	0	1
xstno	9	1	0
xstno	7	1	1
xstno	5	1	0
xstno	9	0	1
xstno	6	1	1
xstno	5	0	0
xstno	4	1	0
xstno	6	0	1
xstno	9	0	1
xstno	6	1	0
xstno	4	1	1
xstno	7	1	1
xstno	6	0	1
xstno	4	0	0
xstno	5	1	0
xstno	8	1	0
xstno	6	1	1
xstno	3	1	0
xstno	8	0	0
xstno	6	1	1
xstno	3	0	1
xstno	4	1	0
xstno	7	1	1
xstno	6	0	0
xstno	7	1	0
xstno	5	0	1
xstno	9	0	1
xstno	6	1	0
xstno	4	1	1
[truncated: 254 more rows]
